# Supplementary material for: Psychological Determinants of Purchasing Behavior Among Individuals Indifferent to Reduced-Salt Products
Source: Nutrients. 2026 Jun 3;18(11):1800. doi: 10.3390/nu18111800 (PMC13259465; doi:10.3390/nu18111800)
Supplement: Supplementary file 1 [file nutrients-18-01800-s001.zip]

Archive with 1 entries (1 files):
- nutrients-4316664-supplementary.pdf
